# Supplementary material for: 7-O-tyrosyl Silybin Derivatives as a Novel Set of Anti-Prostate Cancer Compounds
Source: Antioxidants (Basel). 2024 Mar 29;13(4):418. doi: 10.3390/antiox13040418 (PMC11047488; doi:10.3390/antiox13040418)
Supplement: Supplementary file 1 [file antioxidants-13-00418-s001.zip]

Archive with 1 entries (1 files):
- antioxidants-2913962-supplementary.pdf
